# Supplementary material for: Dietary Beta-Hydroxy-Beta-Methyl Butyrate Supplementation Inhibits Hepatic Fat Deposition via Regulating Gut Microbiota in Broiler Chickens
Source: Microorganisms. 2022 Jan 13;10(1):169. doi: 10.3390/microorganisms10010169 (PMC8781658; doi:10.3390/microorganisms10010169)
Supplement: Supplementary file 1 [file microorganisms-10-00169-s001.zip]

Archive with 1 entries (1 files):
- microorganisms-1484003-SI.pdf
